# Supplementary material for: Geographic Provenances Outweigh Tissue Compartments in Bacteriome Assembly of the Ectomycorrhizal, Edible, and Hallucinogenic if Undercooked, Lanmoa asiatica (Boletaceae, Boletales) Mushroom from Yunnan China
Source: Microorganisms. 2025 Oct 23;13(11):2431. doi: 10.3390/microorganisms13112431 (PMC12654045; doi:10.3390/microorganisms13112431)
Supplement: Supplementary file 1 [file microorganisms-13-02431-s001.zip]

Archive with 1 entries (1 files):
- microorganisms-3907434-supplementary.pdf
